# Supplementary material for: Swi1Timeless Prevents Repeat Instability at Fission Yeast Telomeres
Source: PLoS Genet. 2016 Mar 18;12(3):e1005943. doi: 10.1371/journal.pgen.1005943 (PMC4798670; doi:10.1371/journal.pgen.1005943)
Supplement: S1 Table — (XLSX) [file pgen.1005943.s004.xlsx]

## Sheet: Sheet2
Figure	Strain #	Genotype
1A-B, 3C	Y4250	h+ rad22-12PK:KanrMX6 leu1-32 ura4-D18
1A-B, 3C	Y4256	h+ rad22-12PK:KanrMX6 swi1::natMX6 leu1-32 ura4-D18
1C-D-E S1	Y4791	h90 Taz1-mCherry:hphMX6 leu1-32 ura4-D18 rad52-YFP:ura4+(pJK210-Rad52CT-YFP/AflII)
1C-D-E S1	Y4796	h90 Taz1-mCherry:hphMX6 swi1::kanMX6 leu1-32 ura4-D18 rad52-YFP:ura4+(pJK210-Rad52CT-YFP/AflII)
2B	Y1	h- leu1-32 ura4-D18
2B	Y2	h+ leu1-32 ura4-D18
2B	Y211	h- swi1::kanMX6 leu1-32 ura4-D18
2B	Y256	h+ swi1::kanMX6 leu1-32 ura4-D18
2B	Y1679	h- swi1::natMX6 leu1-32 ura4-D18
2B	Y633	h+ swi3::KanMX6 leu1-32 ura4-D18
2B	Y668	h- swi3::KanMX6 leu1-32 ura4-D18
2B	Y1804	h+ swi3::hphMX6 leu1-32 ura4-D18
2B	Y212	h+ rad3::ura4+ leu1-32 ura4-D18
2B	Y1567	h- rad3::KanMX4 leu1-32 ura4-D18
2B	Y146	h- rad26::ura4+ leu1-32 ura4-D18
2B	Y282	h- rad26::ura4+ leu1-32 ura4-D18
2B	Y264	h- rad26::ura4+ ade6-704 leu1-32 ura4-D18
2B	Y2088	h+ tel1::KanMX4 leu1-32 ura4-D18 ade6-M210 his3-D1
2B	Y2090	h+ tel1::LEU2 leu1-32 ura4-D18 ade6-M210 his3-D1
2B	Y677	h- leu1-32 ura4-D18 ade6-210
2B	Y678	h+ leu1-32 ura4-D18 ade6-216
2C	Y1	h- leu1-32 ura4-D18
2C	Y256	h+ swi1::kanMX6 leu1-32 ura4-D18
2C	Y2869	h+ swi1::kanMX6 leu1-32 ura4-D18 (pJK148)
2C	Y2872	h+ swi1::kanMX6 leu1-32 ura4-D18 (pJK148)
2C	Y2874	h+ swi1::kanMX6 leu1-32 ura4-D18 (pJK148-Swi1)
2C	Y2875	h+ swi1::kanMX6 leu1-32 ura4-D18 (pJK148-Swi1)
2D	TN7078	h- swi1-13Myc::kanMX6 cdc25-22 leu1-32 ura4-D18 his3-D1
2E	Y3959	h- leu1-32 ura4-D18
2E	Y3963	h- swi1::kanMX6 leu1-32 ura4-D18
2E	Y3798	h- cds1::KanMX6 leu1-32 ura4-D18
2E	Y3767	h+ chk1::KanMX6 leu1-32 ura4-D18
2E	Y277	h- cds1::ura4+ swi1::Kanr leu1-32 ura4-D18
2E	Y276	h+ chk1::ura4+ swi1::Kanr leu1-32 ura4-D18
2E	Y4556	h+ cds1::hphMX6 chk1::kanMX6 leu1-32 ura4-D18
3A	Y4804	h- ade3::[Kanr-ura4+-lacO] leu1-32 ura4-D18 ade6-M210 lys1 his7-366
3A	Y4808	h+ ade3::[Kanr-ura4+-lacO] swi1::natMX6 leu1-32 ura4-D18 ade6-M210 lys1 his7-366
3A	Y4805	h+ or h90 ade1::[Kanr-ura4+-lacO] leu1-32 ura4-D18 ade6-M210 or M216 lys1 his7-366
3A	Y4809	h+ ade1::[Kanr-ura4+-lacO] swi1::natr leu1-32 ura4-D18 ade6-M210 or M216 lys1 his7-366
3B	Y4960	h+ ade3::[Kanr-ura4+-lacO] swi1::natMX6 Rad52-12PK::hphMX6 leu1-32 ura4-D18 ade6-M210 lys1 his7-366
3B	Y4972	h- ade3::[Kanr-ura4+-lacO] Rad52-12PK:hphMX6 leu1-32 ura4-D18 ade6-M210 lys1 his7-366
4	Y1	h- leu1-32 ura4-D18
4	Y4608	h- swi1::kanMX6 leu1-32 ura4-D18
5A	Y1	h- leu1-32 ura4-D18
5A	Y2837	h+ swi1::natMX6 leu1-32 ura4-D18
5A	Y4087	h90 swi6::kanr leu1 ade6-M216
5A	Y4483	h+ swi1::natMX6 swi6::kanr leu1-32 ura4-D18 ade6-M216
5A	Y4484	h+ swi1::natMX6 swi6::kanr leu1-32 ura4-D18 ade6-M216
5B	Y4051	h+ clr4::kanMX6 leu1-32 ura4-DS/E ade6-M210
5B	Y4427	h+ swi1::natMX6 clr4::kanMX6 leu1-32 ura4-D18 ade6-M210
5B	Y4428	h+ swi1::natMX6 clr4::kanMX6 leu1-32 ura4-D18
5C	Y256	h+ swi1::kanMX6 leu1-32 ura4-D18
5C	Y3456	h- taz1-2::ura4+ leu1-32 ura4-D18 ade6-M210 his3-D1
5C	Y3427	h? taz1-2::ura4+ swi1::kanMX6 leu1-32 ura4-D18 ade6-M210 or ade6+ his3-D1 or his3+
5C	Y3429	h? taz1-2::ura4+ swi1::kanMX6 leu1-32 ura4-D18 ade6-M210 or ade6+ his3-D1 or his3+
5C	Y3458	h- poz1::hygr leu1-32 ura4-D18
5C	Y3447	h? poz1::hygr swi1::kanMX6 leu1-32 ura4-D18
5C	Y3457	h- rif1::ura4+ leu1-32 ura4-D18
5C	Y3431	h? rif1::ura4+ swi1::kanMX6 leu1-32 ura4-D18
6A	Y2998	h- trt1-G9-5FLAG:kanMX6 leu1-32 ura4-D18
6A	Y4274	h- trt1-G9-5FLAG:kanMX6 swi1::natMX6 leu1-32 ura4-D18
6B	Y3439	h? trt1-2::his3+ taz1-2::ura4+ swi1::kanMX6 leu1-32 ura4-D18 ade6-M210 his3-D
6B	Y3455	h- trt1-2::his3+ taz1-2::ura4+ leu1-32 ura4-D18 ade6-M210 his3-D
6C	Y4608	h- swi1::kanMX6 leu1-32 ura4-D18
6C	Y282	h- rad26::ura4+ leu1-32 ura4-D18
6C	Y2090	h+ tel1::LEU2 leu1-32 ura4-D18 ade6-M210 his3-D1
6C	Y286	h+ rad26::ura4+ swi1::Kanr leu1-32 ura4-D18
6C	Y3111	h- leu1-32 ura4-D18 ade6-M210 tel1::LEU2 swi1::KanMX
6C	Y5088	rad26::ura4+ tel1::LEU2 leu1-32 ura4-D18 ade6-M210
6C	Y5090	rad26::ura4-D18 swi1::kanMX6 tel1::LEU2 leu1-32 ura4-D18 ade6?
6C	Y5091	rad26::ura4-D18 swi1::kanMX6 tel1::LEU2 leu1-32 ura4-D18 ade6?
7	Y3959	h- leu1-32 ura4-D18
7	Y3758	h- swi1::kanR leu1-32 ura4-D18
7	Y3784	h- rad22::LEU2 leu1-32 ura4-D18 ade6-M210 his3-D19
7	Y3782	h- smt0 rhp51::ura4+ leu1-32 ura4-D18
7	Y3789	h- smt0 rhp51::ura4+ swi1::Kanr leu1-32 ura4-D18
7	Y3796	h+ swi1::Kanr rad22::ura4+ leu1-32 ura4-D18
7	Y3773	h+ swi3::Kanr rad22::LEU2 leu1-32 ura4-D18
7	Y3781	h- smt0 swi3::Kanr rhp51::ura4+ leu1-32 ura4-D18
7	Y3792	h? swi1::Kanr rad22::LEU2 leu1-32 ura4-D18
8	Y3151	h+/h- est1+/est1::KanMX ade6+/ade6-M210 leu1+/leu1-32 ura4+/ura4-D18 arg1+/arg1-230
S2	Y3850	h? leu1-32 ura4-D18 his3-D1 ade6-210
S2	Y3852	h? swi1::Kanr leu1-32 ura4-D18 his3-D1 ade6-211
S2	Y3854	h? trt1-2::his3+ leu1-32 ura4-D18 his3-D1 ade6-211
S3	Y3662	h+ swi1::kanMX6 leu1-32 ura4-D18 his3-D1 ade6-210
S3	Y3107	h- trt1-2::his3+ taz1-2::ura4+ leu1-32 ura4-D18 ade6-M210 his3-D1

## Sheet: Sheet3
intTelo_F1	5' gtg ccg taa agc act aaa tcg 3'	10	21		103
intTelo_R1	5' ctt tcg ctt tct tcc ctt cc 3'	10	20
intTelo_F2	5' gct gcg caa ctg ttg gga agg 3'	13	21		127
intTelo_R2	5' CAA CGT CGT GAC TGG GAA AAC C 3'	12	22
intTelo_F3	5' cct gtg tga aat tgt tat ccg c 3'	10	22
intTelo_R3	5' gag tta cct cac tca tta ggc 3'	10	21		95
intTelo_F4	5' cgc ttt cca gtc ggg aaa cc 3'	12	20		196
intTelo_R4	5' cgt tat ccc ctg att ctg tgg 3'	11	21
