# Supplementary material for: Swi1Timeless Prevents Repeat Instability at Fission Yeast Telomeres
Source: PLoS Genet. 2016 Mar 18;12(3):e1005943. doi: 10.1371/journal.pgen.1005943 (PMC4798670; doi:10.1371/journal.pgen.1005943)
Supplement: S2 Table — (XLSX) [file pgen.1005943.s005.xlsx]

## Sheet: Sheet1
Primer Name	Amplicon size	Sequence (5'-3')
Tas1_F	134	TATTTCTTTATTCAACTTACCGCACTTC
Tas1_R		CAGTAGTGCAGTGTATTATGATAATTAAA ATGG
GFR_F		GCATCGTTTTTCGCACAATA
GFR1_R	124 with GFR_F	CATGGCATGGCATTTTGTTA
GFR2_R	227 with GFR_F	CAGTTATTCTTCGGTACTTG
GFR3_R	164 with GFR_F	CAGA TTGGACCAGAAAAATC
LacZ_F	120	CCATTCGCCATTCAGGCTGCGC
LacZ_R		CCTGGCGTTACCCAACTTAATCG
Rec8_F	250	TTCGAGCTTTGTTTACGAGGA
Rec8_R		ATTGCAATGGAACGGGTAAC
tel3_F	203	CCTTACGGCTCGGCTGAC
tel3_R		GAAAAATTTGAAGTTCACTCAGTCAT
rDNA_2F	174	AAAGGACCTATCGAATTTCG
rDNA2_R		ACATTTAGGTCAGGTATGCG
